# Supplementary material for: Monoclonal Antibodies Directed Against IL-5 in the Treatment of Pediatric Asthma
Source: Cells. 2026 Jul 10;15(14):1246. doi: 10.3390/cells15141246 (PMC13407027; doi:10.3390/cells15141246)
Supplement: Supplementary file 1 [file cells-15-01246-s001.zip]

Archive with 1 entries (1 files):
- cells-4323127-supplementary.pdf
